# Supplementary material for: Dissipative Particle Dynamics Simulation of the Sensitive Anchoring Behavior of Smectic Liquid Crystals at Aqueous Phase
Source: Molecules. 2022 Nov 1;27(21):7433. doi: 10.3390/molecules27217433 (PMC9658472; doi:10.3390/molecules27217433)
Supplement: Supplementary file 1 [file molecules-27-07433-s001.zip]

Archive with 1 entries (1 files):
- molecules-1971836-supplementary.pdf
